# Supplementary material for: Efficacy and Safety of Jiedu Tongluo Therapy for Diabetic Kidney Disease Treatment: A Systematic Review and Meta-Analysis
Source: J Diabetes Res. 2024 Nov 26;2024:4180944. doi: 10.1155/jdr/4180944 (PMC11614504; doi:10.1155/jdr/4180944)
Supplement: Supporting Information — Additional supporting information can be found online in the Supporting Information section. PRISMA 2020 checklist [38]. Data source and search strategy details [39]. [file 4180944.f1.zip]

Archive with 2 entries (2 files):
- PRISMA2020checklist.docx
- Supplementary Document.docx
